# Supplementary material for: γδ T cells show distinct responses to CMV after stem cell transplantation
Source: J Mol Med (Berl). 2026 Jul 20;104(1):96. doi: 10.1007/s00109-026-02703-8 (PMC13381381; doi:10.1007/s00109-026-02703-8)
Supplement: Supplementary file 1 — Supplementary file1 (XLSX 13 KB) [file 109_2026_2703_MOESM1_ESM.xlsx]

## Sheet: Tabelle1
		CMV cohort						control cohort
PatientID		p1	p2	p3	p4	p5	p6	ctrl1	ctrl2
Recipient Age (in years)		59	54	67	60	68	50	49	53
Recipient Sex		m	f	m	f	m	f	m	f
Recipient Disease		AML	AML	AML	ALL	MDS	DLBCL	AML	AML
Donor Age (in years)		52	46	34	21	66	54	38	26
Donor Sex		m	f	m	f	m	f	m	f
Donor type	Matched unrelated	x						x	x
	Matched related		x			x	x
	Mismatched unrelated			x
	haplo				x
Recipient/ Donor CMV serostatus	Recipient CMV IgG (+)/ donor CMV IgG (+)	x	x	x	x	x	x	x	x
Conditioning regimen		FLAMSA-Bu	BCNU/Flu/Mel	Vidaza-allo-FLAMSA	Thiotepa/Busilvex/Fludarabin	FLAMSA-Flu-Bu	R-Flu/Bu/Cy	FLAMSA-Bu	Bu/Cy
Graft Source	PBSC	x	x	x	x	x	x	x	x
Conditioning intensity	Myeloablative				x		x		x
Recieved ATG/ T cell depleting therapie	Thymoglobulin	x
	post-Tx Cyclophosphamid				x
	ATG		x	x		x	x	x	x
GVHD prophylaxis	ATG, CsA, MMF		x	x		x	x	x
	ATG, CsA, MTX								x
	Thymo, CsA, MMF	x
	post-Tx Cy, CsA, MMF				x
GvHD	first episode	skin, grade 2, lower GI grade 1		skin, grade 2: Predni 0,5mg/kgKG		lower GI, Predni 1mg/kgKG	lower GI, Predni 1,5mg/kgKG
	second episode			skin grade 3: Predni 0,5mg/kgKG		lower GI 01/2017 0,5mg/kgKG
		II		III			IV
	acute	x		x		x	x
	Time to acute GVHD (days pSCT)	21		35		44	80
				114		around d170
	chronic	x	x						x
	Time to chronic GVHD (days pSCT)	7 months	340						7 months
CMV infection (days pSCT)		41	26	40	18	54	30
Duration positive		12	16	24	21	18	11
Antiviral treatment		Valganciclovir	Valganciclovir	Valganciclovir	Ganciclovir	Valganciclovir	Valganciclovir
CMV infection (days pSCT)						97	118
Duration positive						14	24
Antiviral treatment						Valganciclovir	Cidofovir
CMV infection (days pSCT)						125	154
Duration positive						6	16
Antiviral treatment						Valganciclovir	Foscavir
