# Supplementary material for: γδ T cells show distinct responses to CMV after stem cell transplantation
Source: J Mol Med (Berl). 2026 Jul 20;104(1):96. doi: 10.1007/s00109-026-02703-8 (PMC13381381; doi:10.1007/s00109-026-02703-8)
Supplement: Supplementary file 2 — Supplementary file2 (XLSX 11 KB) [file 109_2026_2703_MOESM2_ESM.xlsx]

## Sheet: Tabelle1
Target	Fluorophore	Clone	Supplier
L/D	NIR		Biolegend
CD3	BV510	UCHT1	Biolegend
CD3	BV711	UCHT1	Biolegend
CD3	FITC	BW264/56	Miltenyi Biotec
Human TCR δ2	PeVio770	REA771	Miltenyi Biotec
Human TCRαβ	APC	REA652	Miltenyi Biotec
Human TCRαβ	APC-Vio770	REA652	Miltenyi Biotec
Human TCRγδ	VioBlue	11F2	Miltenyi Biotec
Human TCRγδ	PE	11F2	Miltenyi Biotec
Total-SeqC Antibodies
CD4.protein	GAGGTTAGTGATGGA	SK3	Biolegend
CD8.protein	GCGCAACTTGATGAT	SK1	Biolegend
CD45RA.protein	TCAATCCTTCCGCTT	HI100	Biolegend
CD45RO.protein	CTCCGAATCATGTTG	UCHL1	Biolegend
CD69.protein	GTCTCTTGGCTTAAA	FN50	Biolegend
CCR7.protein	AGTTCAGTCAACCGA	G043H7	Biolegend
CD27.protein	GCACTCCTGCATGTA	O323	Biolegend
KLRG1.protein	GTAGTAGGCTAGACC	2F1/KLRG1	Biolegend
CD16.protein	AAGTTCACTCTTTGC	3G8	Biolegend
CD196.protein	GATCCCTTTGTCACT	G034E3	Biolegend
CD103.protein	GACCTCATTGTGAAT	Ber-ACT8	Biolegend
CD161.protein	GTACGCAGTCCTTCT	HP-3G10	Biolegend
CD127.protein	GTGTGTTGTCCTATG	A019D5	Biolegend
CD94.protein	CTTTCCGGTCCTACA	DX22	Biolegend
PD1.protein	ACAGCGCCGTATTTA	EH12.2H7	Biolegend
CD85j.protein	CCTTGTGAGGCTATG	GHI/75	Biolegend
CD183.protein	GCGATGGTAGATTAT	G025H7	Biolegend
CD26.protein	GGTGGCTAGATAATG	BA5b	Biolegend
CD49a.protein	ACTGATGGACTCAGA	TS2/7	Biolegend
Hash1	GTCAACTCTTTAGCG	LNH-94, 2M2	Biolegend
Hash2	TGATGGCCTATTGGG	LNH-94, 2M2	Biolegend
Hash3	TTCCGCCTCTCTTTG	LNH-94, 2M2	Biolegend
Hash4	AGTAAGTTCAGCGTA	LNH-94, 2M2	Biolegend
Hash5	AAGTATCGTTTCGCA	LNH-94, 2M2	Biolegend
