# Supplementary material for: γδ T cells show distinct responses to CMV after stem cell transplantation
Source: J Mol Med (Berl). 2026 Jul 20;104(1):96. doi: 10.1007/s00109-026-02703-8 (PMC13381381; doi:10.1007/s00109-026-02703-8)
Supplement: Supplementary file 3 — Supplementary file3 (XLSX 12 KB) [file 109_2026_2703_MOESM3_ESM.xlsx]

## Sheet: Tabelle1
	γδ T cells													αβ T cells
	cell count	day30	day60	day90	day120	day180	count paired TCR	count TRG	countTRD	paired%	TRG%	TRD%		cell count	day30	day60	day90	day120	day180	count paired TCR	count TRA	countTRB	paired%	TRA%	TRB%
p1	2977	127		928	104	1818	1637	1844	2274	54.9882	61.9416	76.3856		4061	706		1274	262	1819	2936	2993	3617	72.2975	73.7011	89.0667
p2	5490	83		2217	200	2990	4119	4424	5034	75.0273	80.5829	91.694
p3	6403	396	2217	572	1846	1372	1498	2666	3273	23.3953	41.6367	51.1167		9322	287	1846	1495	2814	2880	126	164	405	1.35164	1.75928	4.34456
p4	2632	139	702	312	492	987	373	435	2194	14.1717	16.5274	83.3587
p5	1952	738	180	262	110	662	1209	1331	1695	61.9365	68.1865	86.834		6603	1436	1238	1257	1208	1464	3184	3364	4725	48.2205	50.9465	71.5584
p6	339		132	73	38	96	3	45	5	0.884956	13.2743	1.47493		319		120	83	41	75	207	218	264	64.8903	68.3386	82.7586
ctrl1	7612		1363	568		5681	4263	5030	6243	56.0037	66.0799	82.0152		9739		3413	3092		3234	7001	7176	8022	71.8862	73.6831	82.3699
ctrl2	1980		1442	259	279		61	303	73	3.08081	15.303	3.68687		780		89	274	417		471	493	546	60.3846	63.2051	70
